# Supplementary material for: The Veterinary Anti-Parasitic Selamectin Is a Novel Inhibitor of the Mycobacterium tuberculosis DprE1 Enzyme
Source: Int J Mol Sci. 2022 Jan 11;23(2):771. doi: 10.3390/ijms23020771 (PMC8776228; doi:10.3390/ijms23020771)
Supplement: Supplementary file 1 [file ijms-23-00771-s001.zip]

Archive with 1 entries (1 files):
- ijms-1477253-supplementary.pdf
